# Supplementary material for: Terpenoids from the Seeds of Toona sinensis and Their Ability to Attenuate High Glucose-Induced Oxidative Stress and Inflammation in Rat Glomerular Mesangial Cells
Source: Molecules. 2022 Sep 7;27(18):5784. doi: 10.3390/molecules27185784 (PMC9503114; doi:10.3390/molecules27185784)
Supplement: Supplementary file 1 [file molecules-27-05784-s001.zip]

Archive with 1 entries (1 files):
- molecules-1859556-supplementary.pdf
